# Supplementary material for: Resistance of Transgenic Maize Cultivars to Mycotoxin Production—Systematic Review and Meta-Analysis
Source: Toxins (Basel). 2024 Aug 22;16(8):373. doi: 10.3390/toxins16080373 (PMC11359299; doi:10.3390/toxins16080373)
Supplement: Supplementary file 1 [file toxins-16-00373-s001.zip]

Archive with 1 entries (1 files):
- toxins-3101120-supplementary.pdf
